# Supplementary material for: Construction of a demand and capacity model for intensive care and hospital ward beds, and mortality from COVID-19
Source: BMC Med Inform Decis Mak. 2021 Apr 27;21:138. doi: 10.1186/s12911-021-01504-y (PMC8076441; doi:10.1186/s12911-021-01504-y)
Supplement: Supplementary file 1 — Additional file 1. https://github.com/Crystallize/COVID19_ExceedingCapacityModel. Link to model on GitHub. [file 12911_2021_1504_MOESM1_ESM.xlsx]

## Sheet: Description
	Model of within capacity and outside capacity deaths from COVID-19 in England												31st December 2020
		This model estimates the number of deaths that can be expected from forward projections of demand for hospital admission for COVID-19 taking into account any step-change that may occur in mortality rates when hospital or Intensive Care Unit (ICU) bed capacity is breached. The model was designed and built by members of the Institute and Faculty of Actuaries in response to a request for help from t…
		Sheets		Purpose
		Principle parameters		This sheet derives or displays the principle underlying parameters - the availability of ward and ICU beds, and the mortality scalars that apply when ward or ICU care is not available.
		Assumptions and limitations		This sheet lists assumptions applied in the modelling and lists recognised limitations.
		Estimating Admissions by Age		Estimating the age distribution of admissions to hospital.
		New patients in hospital		Split new patients by those who do or do not require ICU. Uses publicy available admissions data.
		Splitting Admissions CCU Ward		Split Ward demand by those within and beyond capacity.
		Ward Demand		Calculates the demand for ward care.
		CCU Demand		Calculates the demand for ICU care.
		Excess Mortality Model		Derivation of mortality scalars.
		Ward Mortality - Treated		Treated mortality rates by age, within Ward (6a) and ICU (6b). Mortality scalars from 5 used to determine mortality rates when capacity exceeded.
		CCU Mortality - Treated		Simple check that the normal (in capacity) mortality rates gives an answer similar to the deaths in the scenarios
		Mortality Rates		Calculate mortality allowing for capacity being exceeded.
		Deaths - In capacity		Calculate the number of deaths occuring within capacity.
		Deaths - outside capacity		Calculate the number of deaths occuring as a direct result of a lack of capacity.
		Scenarios		Construction of three scenarios for the projection of demand for admissions.
		Sensitivity Analysis		Results of the sensitivity analysis.
		Principal authors		Role
		Stuart McDonald		Head of Demographic Assumptions and Methodology at Lloyds Banking Group
		Chris Martin		Director of Modelling at Crystallise
		Steve Bale		Senior Actuary at Munich Re
		Michiel Luteijn		Biometric Research Data Specialist at Hannover Re
		Rahul Sarkar		Consultant Physician in Respiratory Medicine 7 Critical Care at Medway NHS Foundation Trust
		Acknowledgements
		The authors acknowledge assistance and advice from the following people:
		Institute and Faculty of Actuaries
		Josephine Robertson (Health & Care Actuary, Optum)
		Dan Ryan (Chief Science Officer at COIOS Research)
		Scott Reid (Global Protection Pricing & Product Development Actuary, Zurich)
		James Robinson (UK & Ireland Business Strategy and Analytics, Aon Benfield)
		Nottingham Universities Hospital Trust
		Joe West (Professor of Epidemiology; Honorary Consultant Gastroenterologist, Faculty of Medicine & Health Sciences Nottingham University)
		Richard Hubbard (GSK/British Lung Foundation Professor of Respiratory Epidemiology, Faculty of Medicine & Health Sciences)
		Tim Card (Clinical Associate Professor, Nottingham Biomedical Research Centre)
		Colin Crooks (Clinical Associate Professor, Nottingham Biomedical Research Centre)
		Nina Lewis (Consultant Gastroenterologist, Nottingham University NHS Trust)
		Andrew Fogarty (Clinical Associate Professor & Reader in Clinical Epidemiology, Faculty of Medicine & Health Sciences)
		Andrew Marshall (Deputy Medical Director at Nottingham University Hospitals)
		De Beer Thearina (Consultant in Anaesthetics and ICM at Nottingham University Hospitals NHS Trust)
		Dominic Shaw (Professor and Honorary Consultant, Faculty of Medicine & Health Sciences)
		Emma O’Dowd (Honorary Consultant Assistant Professor, University of Nottingham)
		Andrew Baraclough (Assistant Director of Insight, Nottingham University Hospitals NHS Trust)
		Crystallise
		Shannon Connolly, Analyst at Crystallise Ltd
		Dr Will Letton, Consultant Analyst at Crystallise Ltd
		Dr Louisa Rutherford, Senior Clinical Researcher at Crystallise Ltd

## Sheet: Assumptions and limitations
	This sheet is a compilation of assumtions made in the model and recognised limitations
	Assumptions
	There is no change in the expected mortality as demand grows until the bed capacity is breached.
	Only bed capacity affects excess mortality rates and not other resource constraints such as staffing or equipment.
	Surge capacity will be applied before the use of field hospitals or the commandeering of private facilities.
	All of the surge capacity, field hospital and private facility beds will be utilised for COVID-19 rather than any other demand.
	The age distribution of admissions remains constant over time.
	There is perfect redistribution of bed capacity and resources across the country immediately according to demand.
	Weekly bed availability remains constant.
	The mortality (including by age) is the same for the old COVID strain and novel mutations.
	Limitations
	Mortality rates are affected by constraints other than just bed availability including staffing and equipment.
	The model will not capture the transition between low mortality will full capacity and the high mortality from lack of a bed that arises from stressing of the system before capacity is absent.
	The estimates of bed availability is determined using the mean length of stay on the ward or in ICU. The distribution of oICUpants by length of stay will change over time which may result in a slow consumption of capacity that is not captured in this model.
	Capacity estimates are fixed throughout the model when, in fact, new resources may be recruited over time, or capcity may fall in response to disruption of staffing and supplies.
	The estimate of bed availability is determined using the mean length of stay on the ward or in ICU. The distribution of of ICU occupants by length of stay will change over time which may result in a slow consumption of capacity that is not captured in this model.

## Sheet: Principle parameters
	The principle underlying parameters of the model with their sources.
			Key assumptions and parameter inputs into model
			Value	Parameter	Data scource	Logic
			2	Within-hospital ICU surge multiplier	9,11	Report from one specialist unit in London that achieved 236% increase. Assume 200% typical. However, the NHS England guidance 2013 suggests 100%.
			120828	Ward beds total	3	Based on data from 2020/21 Q2
			817	Total ICU beds available for COVID patients (no surge)	2	Spare capacity in Results section para1.
			9769	Total Ward Beds available for COVID patients ( no surge)	2	Spare capacity in Results section para1.
			1634	Total ICU beds available per week for COVID patients (with surge)	2,9,11	Assumption that, at equilibrium, the proportion of ICU beds that is available remains constant as this will relate to turnover.
			62267	Total Ward Beds available for COVID patients (with surge)	2	Page 5 para 2.
			1810	Nightingale capacity, cancelled electives and private medical facilities - ICU beds	2	Page 5 -"We estimate that these interventions would allow for up to 2627 and 62, 267 COVID-19 patients to be accommodated in CC and G&A on any day, respectively". Minus pre-pandemic daily capacity.
			52498	Nightingale capacity, cancelled electives and private medical facilities - ward beds	2
			Y	Include within hospital surge capacity.	N/A
			Y	Include additional field hospital and private facilty capacity with routine care cancellation (Y/N)	N/A	Nightingale facilities are currently largely on standby, but could be reactivated.
			7	Mean length of stay on ICU	13	The number of beds available each week would be the number of beds * 7 days / mean duration of stay.
			5	Mean length of stay in hospital ward.	13	The number of beds available each week would be the number of beds * 7 days / mean duration of stay.
	Sensitivity adjustment	0	3444	ICU beds available each week for scenario	N/A	Field hospitals, private facilities and cancellation of elective admissions will only happen after surge in ICU beds.
		0	87173.8	Ward beds avaialable each week for scenario	N/A	With our without the capacity from field hospitals, private facilities and cancellation of elective admissions.
			9.02291	Mortality scalar if needs ICU but no beds are available	8	see "5 Excess Mortaltiy Model" sheet
			1.98578	Mortality scalar if needs ICU but only ward beds are available
			3.69305	Mortality scalar if needs ward but no beds are available
			Multipliers of mortality rates (scalars) under different scenarios of exceeding capacity - results of sheet "6. Excess Mortality Model"
			Table 0.2 - Summary of mortality scalars - see Excess Mortality Model
			Care required	Ward Beds Available	ICU Beds Available	Care provided	Scalar	Sensitivity adjustment
			Ward	Yes	n/a	Ward	1
			Ward	No	n/a	None	3.69305	0
			ICU	Yes	Yes	ICU	1
			ICU	Yes	No	Ward	1.98578	0
			ICU	No	No	None	9.02291	0
			Sources
			1	https://www.england.nhs.uk/statistics/statistical-work-areas/critical-care-capacity/critical-care-bed-capacity-and-urgent-operations-cancelled-2019-20-data/
			2	McCabe R, Schmit N, Christen P, D’Aeth JC, Løchen A, Rizmie D, et al. Adapting hospital capacity to meet changing demands during the COVID-19 pandemic. BMC Med [Internet]. 2020 Dec 16;18(1):329. Supplement 2
			3	https://www.england.nhs.uk/statistics/statistical-work-areas/bed-availability-and-occupancy/bed-data-overnight/
			4	https://www.england.nhs.uk/statistics/statistical-work-areas/critical-care-capacity/critical-care-bed-capacity-and-urgent-operations-cancelled-2019-20-data/
			5	https://www.england.nhs.uk/statistics/statistical-work-areas/bed-availability-and-occupancy/bed-data-overnight/
			6	ICNARC COVID-19 report, 18th December (https://www.icnarc.org/Our-Audit/Audits/Cmp/Reports)
			7	ISARIC April 2020 (https://www.medrxiv.org/content/10.1101/2020.04.23.20076042v1.full.pdf)
			8	Sivaloganathan AA, Nasim-Mohi M, Brown MM, Abdul N, Jackson A, Fletcher S V., et al. Noninvasive ventilation for COVID-19-associated acute hypoxaemic respiratory failure: experience from a single centre. Br J Anaesth. 2020;125(4):e368–71.
			9	McCabe R, Schmit N, Christen P, D’Aeth JC, Løchen A, Rizmie D, et al. Adapting hospital capacity to meet changing demands during the COVID-19 pandemic. BMC Med [Internet]. 2020 Dec 16;18(1):329. Available from: https://bmcmedicine.biomedcentral.com/articles/10.1186/s12916-020-01781-w
			10	Hick JL, Einav S, Hanfling D, Kissoon N, Dichter JR, Devereaux A V., et al. Surge capacity principles: Care of the critically ill and injured during pandemics and disasters: CHEST consensus statement. Chest. 2014;146:e1S-e16S.
			11	NHS England. Management of surge and escalation in critical care services : standard operating procedure for adult critical care [Internet]. 2013 [cited 2020 Feb 15]. Available from: https://www.england.nhs.uk/commissioning/wp-content/uploads/sites/12/2013/11/sop-burns.pdf
			12	Docherty AB, Harrison EM, Green CA, Hardwick HE, Pius R, Norman L, et al. Features of 20 133 UK patients in hospital with covid-19 using the ISARIC WHO Clinical Characterisation Protocol: Prospective observational cohort study. BMJ. 2020;369(March):1–12.
			13	Rees EM, Nightingale ES, Jafari Y, Waterlow NR, Clifford S, Carl CA, et al. COVID-19 length of hospital stay: A systematic review and data synthesis. BMC Med. 2020;18(1).
			Input data
			Data sources are shown in column F.
			Output
			Estimates of the weekly number of ICU and ward beds available for COVID-19 patients.
			Display of mortality rhazard ratios calculated elsewhere.

## Sheet: Estimating Admissions by Age
	This sheet estimates the age distribution of admissions using age-binned admission rates that are interpolated to single year of age.
	This sheet shows how we estimated the real shape of admission by age.											Table 1.1 - Estimation of age distribution by single year of age.
	First we fit an exponential curve to the rate data for the age ranges 18 to 85+, with the x-axis taken as the											Age	Admission rate per 100K	Population England	Population adjusted rate	% of bin	Admissions	Age distribution	Check
	estimated midpoint of those intervals. The equation is then applied to each age to etimate the rate per 100K for that age (col N).											0	33.9	618858	209.793	0.155073	212.76	0.00103103	68137
	Where the observed data is available it can be put into 5-year age bins and applied directly in column Range E44:E60.											1	33.9	644056	218.335	0.161387	221.423	0.00107301	68137
	This data was not available to us, so we estimated it by interpolating binned data.											2	33.9	665596	225.637	0.166784	228.828	0.0011089	1
	We took admissions by age data from https://coronavirus.data.gov.uk/details/healthcare?areaType=nation&areaName=England											3	33.9	686135	232.6	0.171931	235.889	0.00114312
	We estimate admissions by individual age and regroup into bands that match with the deaths data											4	33.9	684992	232.212	0.171645	235.496	0.00114121
												5	33.9	691122	234.29	0.173181	237.604	0.00115143
		NHS England Admissions Age Distribution										6	17.9	706742	126.507	0.0879819	124.494	0.000603299
		As of 22/12/20										7	17.9	727938	130.301	0.0906206	128.228	0.000621393
		Age Band	Number	Rate	Check							8	17.9	712204	127.485	0.0886619	125.457	0.000607962
		0 - 5	1372	33.9	1372							9	17.9	700200	125.336	0.0871675	123.342	0.000597715
		6 -17	1415	17.9	1415		Age	Rate				10	17.9	689733	123.462	0.0858645	121.498	0.00058878
		18 - 64	68137	201.3	68137		41	201.3				11	17.9	695753	124.54	0.0866139	122.559	0.000593919
		65 - 84	89461	1015	89461		74.5	1015				12	17.9	673789	120.608	0.0838796	118.69	0.000575169
		85+	45971	3367.9	45971		88	3367.9				13	17.9	660928	118.306	0.0822786	116.424	0.000564191
		Total	206356									14	17.9	634043	113.494	0.0789317	111.688	0.000541241
		% 18+	0.986494									15	17.9	624590	111.802	0.0777549	110.023	0.000533171
												16	17.9	607496	108.742	0.0756268	107.012	0.000518579
			Check	Error								17	17.9	599393	107.291	0.0746181	105.585	0.000511662
			206356	-2.82074e-16								18	45.755	618873	283.165	0.00374012	254.841	0.00123496
												19	48.4533	639880	310.043	0.00409513	279.03	0.00135218
												20	51.3108	668129	342.822	0.00452809	308.53	0.00149514
												21	54.3368	679576	369.26	0.00487728	332.323	0.00161044
												22	57.5412	706968	406.798	0.00537309	366.106	0.00177415
												23	60.9346	715442	435.952	0.00575816	392.344	0.0019013
												24	64.5281	717748	463.149	0.0061174	416.821	0.00201991
												25	68.3336	740656	506.117	0.00668492	455.49	0.0022073
												26	72.3634	742735	537.469	0.00709902	483.706	0.00234404
												27	76.6309	765411	586.542	0.00774719	527.871	0.00255806
												28	81.1501	782363	634.889	0.00838577	571.381	0.00276891
												29	85.9358	770244	661.916	0.00874275	595.705	0.00288678
												30	91.0038	762666	694.055	0.00916726	624.629	0.00302695
			Results									31	96.3706	771667	743.66	0.00982245	669.273	0.00324329
			Age	Distribution		Regrouped into required Age bands for ward mortality calculation						32	102.054	752937	768.402	0.0101492	691.539	0.00335119
			0-4	0.00549728		0 - 19	3320.87	0.0160929	% 20+			33	108.072	760681	822.086	0.0108583	739.854	0.00358533
			5-9	0.0035818		20 - 39	12541.7	0.060777	0.983907			34	114.446	760003	869.791	0.0114884	782.787	0.00379338
			10-14	0.0028633		40 - 59	39130.6	0.189627				35	121.195	741443	898.592	0.0118688	808.707	0.00391899
			15-19	0.00415055		60 - 79	82630.6	0.400427				36	128.342	746952	958.655	0.0126622	862.762	0.00418094
			20-24	0.00880093		80+	68732.2	0.333076				37	135.911	745065	1012.63	0.013375	911.334	0.00441632
			25-29	0.0127651		Check	206356	OK				38	143.926	749311	1078.46	0.0142445	970.579	0.00470342
			30-34	0.0170001								39	152.414	750871	1144.43	0.015116	1029.96	0.00499116
			35-39	0.0222108								40	161.402	721254	1164.12	0.015376	1047.68	0.00507703
			40-44	0.0270105								41	170.921	672514	1149.47	0.0151825	1034.49	0.00501312
			45-49	0.0392983								42	181.001	661799	1197.86	0.0158217	1078.04	0.00522418
			50-54	0.0549085		Regrouped for calculating ICU admissions						43	191.675	673246	1290.44	0.0170445	1161.36	0.00562796
			55-59	0.0684094		16-29	5196.75	0.0255015				44	202.979	685484	1391.39	0.0183778	1252.21	0.00606819
			60-64	0.0772007		30-39	8091.42	0.0397063				45	214.949	696569	1497.27	0.0197763	1347.5	0.00652997
			65-69	0.091412		40-49	13683.2	0.0671465				46	227.625	725600	1651.65	0.0218154	1486.44	0.00720326
			70-74	0.120344		50-59	25447.4	0.124876				47	241.049	755206	1820.42	0.0240446	1638.32	0.00793931
			75-79	0.11147		60-69	34794.2	0.170743				48	255.265	778729	1987.82	0.0262556	1788.98	0.00866939
			80+	0.333076		70-79	47836.4	0.234743				49	270.319	759708	2053.63	0.0271249	1848.21	0.00895641
			Total	1		80+	68732.2	0.337284				50	286.26	776578	2223.03	0.0293624	2000.67	0.00969522
												51	303.142	775173	2349.87	0.0310377	2114.82	0.0102484
												52	321.019	785471	2521.51	0.0333048	2269.29	0.010997
												53	339.951	784074	2665.47	0.0352062	2398.84	0.0116248
												54	359.999	786165	2830.19	0.0373818	2547.09	0.0123432
												55	381.229	777616	2964.5	0.0391559	2667.96	0.0129289
												56	403.712	758665	3062.82	0.0404545	2756.45	0.0133577
												57	427.52	740085	3164.01	0.0417911	2847.52	0.0137991
												58	452.732	712624	3226.28	0.0426135	2903.56	0.0140706
												59	479.432	681661	3268.1	0.0431659	2941.19	0.014253
												60	507.705	664457	3373.48	0.0445578	3036.04	0.0147126
												61	537.646	649021	3489.44	0.0460894	3140.39	0.0152183
												62	569.353	622905	3546.53	0.0468435	3191.77	0.0154673
												63	602.93	599252	3613.07	0.0477224	3251.66	0.0157575
												64	638.487	576200	3678.96	0.0485927	3310.96	0.0160449
												65	676.141	575744	3892.84	0.0386208	3455.05	0.0167432
												66	716.015	566050	4053	0.0402098	3597.21	0.017432
												67	758.241	547827	4153.85	0.0412103	3686.71	0.0178658
												68	802.957	549233	4410.1	0.0437526	3914.15	0.0189679
												69	850.31	557886	4743.76	0.0470628	4210.28	0.020403
												70	900.456	569617	5129.15	0.0508862	4552.33	0.0220606
												71	953.559	598038	5702.64	0.0565758	5061.33	0.0245272
												72	1009.79	645078	6513.96	0.0646248	5781.4	0.0280166
												73	1069.34	493261	5274.66	0.0523298	4681.48	0.0226864
												74	1132.41	473332	5360.05	0.0531769	4757.26	0.0230537
												75	1199.19	466239	5591.09	0.0554691	4962.32	0.0240474
												76	1269.91	427207	5425.14	0.0538228	4815.04	0.0233336
												77	1344.8	375723	5052.73	0.050128	4484.5	0.0217319
												78	1424.11	332047	4728.71	0.0469134	4196.92	0.0203383
												79	1508.09	339470	5119.52	0.0507907	4543.79	0.0220192
												80	1597.03	329713	5265.62	0.0522401	4673.45	0.0226475
												81	1691.21	312737	5289.05	0.0524726	4694.25	0.0227483
												82	1790.95	289092	5177.49	0.0513658	4595.24	0.0222685
												83	1896.57	265631	5037.87	0.0499806	4471.32	0.021668
												84	2008.41	242740	4875.23	0.048367	4326.96	0.0209684
												88	2525.77	1397051	35286.3	1	45971	0.222775
		Input data
		Binned admission data from the Coronavirus data dashboard at Gov.Uk here: https://coronavirus.data.gov.uk/details/healthcare?areaType=nation&areaName=England
		Mid-year population of England by single year of age. Source ONS. Table SAPE22DT2. https://www.ons.gov.uk/peoplepopulationandcommunity/populationandmigration/populationestimates/datasets/lowersuperoutputareamidyearpopulationestimates
		Output
		Distribution of admissions by 5-year age bins.

## Sheet: Scenarios
	This sheets calculates the scenario projections of admission demand on a weekly basis in a 'middling', 'pessimistic' and 'optimistic' scenario.
	This sheet projects three scenarios forward from observed data up to the 9th December.
	Scenarios
		Optimistic	Middling	Pessimistic	Historical	Multiplier values projected																	2020-09-30	2833
	2020-09-30	2927	2927	2927	2833	Optimistic	Middling	Pessimistic															2020-10-07	4242
	2020-10-07	4119	4119	4119	4242	1.40724	1.40724	1.40724															2020-10-14	5843
	2020-10-14	5571	5571	5571	5843	1.35251	1.35251	1.35251															2020-10-21	7600
	2020-10-21	7626	7626	7626	7600	1.36887	1.36887	1.36887															2020-10-28	9743
	2020-10-28	8790	8790	8790	9743	1.15264	1.15264	1.15264															2020-11-04	10660
	2020-11-04	9860	9860	9860	10660	1.12173	1.12173	1.12173				Linear projection of current increase in R											2020-11-11	11820
	2020-11-11	10716	10716	10716	11820	1.08682	1.08682	1.08682				0.0228032	-1006.09										2020-11-18	12109
	2020-11-18	9621	9621	9621	12109	0.897816	0.897816	0.897816															2020-11-25	10873
	2020-11-25	8435	8435	8435	10873	0.876728	0.876728	0.876728															2020-12-02	9685
	2020-12-02	9338	9338	9338	9685	1.10705	1.10705	1.10705															2020-12-09	10981
	2020-12-09	11168	11168	11168	10981	1.19597	1.19597	1.19597
	2020-12-16	11244	11244	11244	12979	1.37916	1.37916	1.37916
	2020-12-23	15507.3	15507.3	15507.3	15393	1.2	1.53879	1.53879
	2020-12-30	18608.8	23862.5	23862.5	19322	1	1.69841	1.69841
	2021-01-06	18608.8	40528.2	40528.2	25818	0.8	1.2	1.85803
	2021-01-13	14887	48633.9	75302.7	29447	0.8	1	1.69841
	2021-01-20	11909.6	48633.9	127895	27734	0.8	0.8	1.2
	2021-01-27	9527.7	38907.1	153474	22365	0.8	0.8	1
	2021-02-03	7622.16	31125.7	153474	18010	0.8	0.8	0.8
	2021-02-10	6097.73	24900.5	122779	14408	0.8	0.8	0.8
	2021-02-17	4878.18	19920.4	98223.3	11526.4	0.8	0.8	0.8
	2021-02-24	3902.54	15936.3	78578.6	9221.12	0.7	0.8	0.8
	2021-03-03	2731.78	12749.1	62862.9	7376.9	0.7	0.8	0.8
	2021-03-10	1912.25	10199.3	50290.3	5163.83	0.7	0.7	0.8
	2021-03-17	1338.57	7139.48	40232.2	3614.68	0.7	0.7	0.8
	2021-03-24	937.001	4997.64	32185.8	2530.28	0.7	0.7	0.7
	2021-03-31	655.901	3498.35	22530.1	1771.19	0.7	0.7	0.7
	2021-04-07	459.13	2448.84	15771	1239.83	0.7	0.7	0.7
	2021-04-14	321.391	1714.19	11039.7	867.884	0.7	0.7	0.7
	2021-04-21	224.974	1199.93	7727.81	607.519	0.7	0.7	0.7
	2021-04-28	157.482	839.953	5409.47	425.263	0.7	0.7	0.7
		Input data
		Data on admissions from the GOV.UK Coronavirus dashboard. https://coronavirus.data.gov.uk/details/healthcare?areaType=nation&areaName=England
		Assumptions
		Output
		Three scenarios projecting admission rates in columns G, H and I.

## Sheet: Sensitivity Analysis
	Sensitivity analysis of Exceeding Capacity model
	Scenario	Ward availability	ICU availability	No ward HR	No ICU HR	No ICU or Ward HR	Unlimited capacity deaths	Excess deaths due to capacity breach	Total deaths	% increase in deaths		Unlimited capacity deaths	Outside capacity deaths	Scenario		Adjustment choices
	Middling	-0.2	0%	0%	0%	0%	91096.1	154.443	91250.5	0.00169538		63293.3	0	Historical		-0.2
	Middling	0%	0%	0%	0%	0%	91096.1	154.443	91250.5	0.00169538						0
	Middling	0.2	0%	0%	0%	0%	91096.1	154.443	91250.5	0.00169538						0.2
	Middling	0%	-0.2	0%	0%	0%	91096.1	597.213	91693.3	0.00655585
	Middling	0%	0.2	0%	0%	0%	91096.1	0	91096.1	0			Adjustment
	Middling	0%	0%	-0.2	0%	0%	91096.1	154.443	91250.5	0.00169538		ICU capacity	0
	Middling	0%	0%	0.2	0%	0%	91096.1	154.443	91250.5	0.00169538		Ward capacity	0
	Middling	0%	0%	0%	-0.2	0%	91096.1	130.044	91226.1	0.00142754		No ward HR	0						No ICU or Ward HR Scenario: Historical
	Middling	0%	0%	0%	0.2	0%	91096.1	176.385	91272.5	0.00193625		No ICU HR	0
	Middling	0%	0%	0%	0%	-0.2	91096.1	154.443	91250.5	0.00169538		No ICU or Ward HR	0
	Middling	0%	0%	0%	0%	0.2	91096.1	154.443	91250.5	0.00169538
	Optimistic	0%	0%	0%	0%	0%	42925.1	0	42925.1	0
	Pessimistic	-0.2	0%	0%	0%	0%	253756	103845	357600	0.409231						Scenario	Historical
	Pessimistic	0%	0%	0%	0%	0%	253756	73782.7	327538	0.290763						Variable	No ICU or Ward HR
	Pessimistic	0.2	0%	0%	0%	0%	253756	49219	302975	0.193962						-0.2	0
	Pessimistic	0%	-0.2	0%	0%	0%	253756	76454.1	330210	0.30129						0%	73782.7
	Pessimistic	0%	0.2	0%	0%	0%	253756	71325.3	325081	0.281079						0.2	0
	Pessimistic	0%	0%	-0.2	0%	0%	253756	65911.8	319667	0.259745
	Pessimistic	0%	0%	0.2	0%	0%	253756	80662	334418	0.317873
	Pessimistic	0%	0%	0%	-0.2	0%	253756	73543.7	327299	0.289821
	Pessimistic	0%	0%	0%	0.2	0%	253756	73997.7	327753	0.29161
	Pessimistic	0%	0%	0%	0%	-0.2	253756	73014.6	326770	0.287736
	Pessimistic	0%	0%	0%	0%	0.2	253756	74268.8	328024	0.292679
	Historical	0%	0%	0%	0%	0%	63293.3	0	63293.3	0

## Sheet: New patients in hospital
	Calculating the estimated number of hospitalised patients in each age group of each week
Table 2.1 - Estimated hospitalised patients per week and age group.
Week commencing	Region	Value	0-4	5-9	10-14	15-19	20-24	25-29	30-34	35-39	40-44	45-49	50-54	55-59	60-64	65-69	70-74	75-79	80+
2020-09-30	England	2833	15.5738	10.1472	8.11173	11.7585	24.933	36.1635	48.1614	62.9233	76.5207	111.332	155.556	193.804	218.71	258.97	340.936	315.795	943.604
2020-10-07	England	4242	23.3195	15.194	12.1461	17.6066	37.3335	54.1495	72.1146	94.2184	114.578	166.704	232.922	290.193	327.485	387.77	510.501	472.857	1412.91		Column C holds the scenario weekly hospitalisation numbers. Using the age-distribution and the COVID admissions in the scenario we have calculated the number of admissions to hospital in each age group.
2020-10-14	England	5843	32.1206	20.9284	16.7303	24.2516	51.4238	74.5864	99.3318	129.778	157.822	229.62	320.83	399.716	451.084	534.12	703.173	651.321	1946.16
2020-10-21	England	7600	41.7793	27.2216	21.7611	31.5442	66.8871	97.0147	129.201	168.802	205.28	298.667	417.305	519.911	586.725	694.731	914.618	847.175	2531.38
2020-10-28	England	9743	53.56	34.8974	27.8971	40.4388	85.7474	124.37	165.632	216.4	263.163	382.884	534.974	666.512	752.166	890.627	1172.52	1086.06	3245.16
2020-11-04	England	10660	58.601	38.1819	30.5228	44.2448	93.8179	136.076	181.222	236.767	287.932	418.92	585.325	729.244	822.959	974.451	1282.87	1188.27	3550.59
2020-11-11	England	11820	64.9778	42.3368	33.8442	49.0595	104.027	150.883	200.942	262.532	319.264	464.506	649.019	808.599	912.512	1080.49	1422.47	1317.58	3936.96
2020-11-18	England	12109	66.5665	43.372	34.6717	50.259	106.57	154.573	205.855	268.951	327.07	475.864	664.887	828.369	934.823	1106.91	1457.25	1349.79	4033.22
2020-11-25	England	10873	59.7719	38.9449	31.1327	45.1289	95.6925	138.795	184.843	241.498	293.685	427.291	597.02	743.815	839.403	993.922	1308.51	1212.02	3621.53
2020-12-02	England	9685	53.2411	34.6897	27.7311	40.198	85.237	123.63	164.646	215.112	261.596	380.604	531.789	662.545	747.689	885.325	1165.54	1079.59	3225.84
2020-12-09	England	10981	60.3656	39.3317	31.4419	45.5772	96.643	140.173	186.679	243.897	296.602	431.535	602.95	751.203	847.741	1003.79	1321.5	1224.06	3657.51
2020-12-16	England	12979	71.3492	46.4881	37.1628	53.8699	114.227	165.678	220.645	288.274	350.569	510.053	712.658	887.885	1001.99	1186.44	1561.95	1446.77	4322.99
2020-12-23	England	15393	84.6196	55.1346	44.0748	63.8894	135.473	196.493	261.683	341.891	415.772	604.919	845.207	1053.03	1188.35	1407.1	1852.46	1715.86	5127.04
2020-12-30	England	19322	106.218	69.2074	55.3247	80.1969	170.052	246.647	328.477	429.158	521.896	759.323	1060.94	1321.81	1491.67	1766.26	2325.3	2153.83	6435.69
2021-01-06	England	25818	141.929	92.4748	73.9247	107.159	227.222	329.569	438.91	573.439	697.356	1014.6	1417.63	1766.19	1993.17	2360.07	3107.05	2877.94	8599.35
2021-01-13	England	29447	161.878	105.473	84.3156	122.221	259.161	375.894	500.603	654.042	795.377	1157.22	1616.89	2014.45	2273.33	2691.81	3543.78	3282.47	9808.09
2021-01-20	England	27734	152.461	99.3375	79.4108	115.111	244.085	354.027	471.482	615.995	749.109	1089.9	1522.83	1897.27	2141.08	2535.22	3337.63	3091.52	9237.53
2021-01-27	England	22365	122.947	80.1069	64.0377	92.827	196.833	285.491	380.208	496.745	604.089	878.907	1228.03	1529.98	1726.59	2044.43	2691.5	2493.03	7449.24
2021-02-03	England	18010	99.006	64.5081	51.568	74.7514	158.505	229.899	306.173	400.017	486.459	707.763	988.902	1232.05	1390.38	1646.33	2167.4	2007.58	5998.7
2021-02-10	England	14408	79.2048	51.6065	41.2544	59.8011	126.804	183.919	244.938	320.014	389.167	566.211	791.122	985.642	1112.31	1317.06	1733.92	1606.06	4798.96
2021-02-17	England	11526.4	63.3638	41.2852	33.0035	47.8409	101.443	147.136	195.95	256.011	311.334	452.968	632.898	788.514	889.846	1053.65	1387.14	1284.85	3839.17
2021-02-24	England	9221.12	50.6911	33.0282	26.4028	38.2727	81.1544	117.708	156.76	204.809	249.067	362.375	506.318	630.811	711.877	842.921	1109.71	1027.88	3071.33
2021-03-03	England	7376.9	40.5528	26.4225	21.1223	30.6182	64.9235	94.1668	125.408	163.847	199.253	289.9	405.054	504.649	569.501	674.336	887.769	822.305	2457.07
2021-03-10	England	5163.83	28.387	18.4958	14.7856	21.4327	45.4465	65.9167	87.7858	114.693	139.477	202.93	283.538	353.254	398.651	472.036	621.438	575.614	1719.95
2021-03-17	England	3614.68	19.8709	12.947	10.3499	15.0029	31.8125	46.1417	61.4501	80.285	97.6342	142.051	198.477	247.278	279.056	330.425	435.007	402.929	1203.96
2021-03-24	England	2530.28	13.9096	9.06293	7.24494	10.502	22.2688	32.2992	43.015	56.1995	68.3439	99.4356	138.934	173.095	195.339	231.297	304.505	282.051	842.774
2021-03-31	England	1771.19	9.73674	6.34405	5.07146	7.35142	15.5881	22.6094	30.1105	39.3397	47.8408	69.6049	97.2536	121.166	136.737	161.908	213.153	197.435	589.942
2021-04-07	England	1239.83	6.81572	4.44083	3.55002	5.14599	10.9117	15.8266	21.0774	27.5378	33.4885	48.7235	68.0775	84.8163	95.7161	113.336	149.207	138.205	412.959
2021-04-14	England	867.884	4.771	3.10858	2.48501	3.6022	7.63819	11.0786	14.7542	19.2764	23.442	34.1064	47.6542	59.3714	67.0013	79.335	104.445	96.7434	289.071
2021-04-21	England	607.519	3.3397	2.17601	1.73951	2.52154	5.34673	7.75504	10.3279	13.4935	16.4094	23.8745	33.358	41.56	46.9009	55.5345	73.1116	67.7204	202.35
2021-04-28	England	425.263	2.33779	1.52321	1.21766	1.76508	3.74271	5.42853	7.22954	9.44545	11.4866	16.7121	23.3506	29.092	32.8306	38.8742	51.1781	47.4042	141.645
		Region	0-4	5-9	10-14	15-19	20-24	25-29	30-34	35-39	40-44	45-49	50-54	55-59	60-64	65-69	70-74	75-79	80+
		UK	0.00549728	0.0035818	0.0028633	0.00415055	0.00880093	0.0127651	0.0170001	0.0222108	0.0270105	0.0392983	0.0549085	0.0684094	0.0772007	0.091412	0.120344	0.11147	0.333076
		Input data
		C4:C34. Observed number of admissions up to the 9th December 2020, then one three hypothetical projections for the number of admissions to the week beginning the 28th April 2021 from sheet "12 Scenarios".
		D37:T37. Estimated distribution of admissions by 5-year age bands. See sheet "1 Estimating Admissions by Age" range E44:E61.
		Output
		Counts of expected admissions by 5-year age bins for each calendar week between the week beginning 30th September 20 and 28th April 21

## Sheet: Hospital beds occupied non-ICU
Week commencing	Region	Value	0-4	5-9	10-14	15-19	20-24	25-29	30-34	35-39	40-44	45-49	50-54	55-59	60-64	65-69	70-74	75-79	80+
2020-09-30	UK	5076	4.5684	6.5988	11.6748	23.8572	47.2068	101.012	156.341	251.77	310.651	443.642	571.558	618.257	656.327	571.558	470.038	353.797	476.636
2020-10-07	UK	6649	5.9841	8.6437	15.2927	31.2503	61.8357	132.315	204.789	329.79	406.919	581.123	748.677	809.848	859.716	748.677	615.697	463.435	624.341
2020-10-14	UK	8544	7.6896	11.1072	19.6512	40.1568	79.4592	170.026	263.155	423.782	522.893	746.746	962.054	1040.66	1104.74	962.054	791.174	595.517	802.282
2020-10-21	UK	10681	9.6129	13.8853	24.5663	50.2007	99.3333	212.552	328.975	529.778	653.677	933.519	1202.68	1300.95	1381.05	1202.68	989.061	744.466	1002.95
2020-10-28	UK	12940	11.646	16.822	29.762	60.818	120.342	257.506	398.552	641.824	791.928	1130.96	1457.04	1576.09	1673.14	1457.04	1198.24	901.918	1215.07
2020-11-04	UK	15186	13.6674	19.7418	34.9278	71.3742	141.23	302.201	467.729	753.226	929.383	1327.26	1709.94	1849.65	1963.55	1709.94	1406.22	1058.46	1425.97
2020-11-11	UK	17282	15.5538	22.4666	39.7486	81.2254	160.723	343.912	532.286	857.187	1057.66	1510.45	1945.95	2104.95	2234.56	1945.95	1600.31	1204.56	1622.78
2020-11-18	UK	19147	17.2323	24.8911	44.0381	89.9909	178.067	381.025	589.728	949.691	1171.8	1673.45	2155.95	2332.1	2475.71	2155.95	1773.01	1334.55	1797.9
2020-11-25	UK	20714	18.6426	26.9282	47.6422	97.3558	192.64	412.209	637.991	1027.41	1267.7	1810.4	2332.4	2522.97	2678.32	2332.4	1918.12	1443.77	1945.04
2020-12-02	UK	21960	19.764	28.548	50.508	103.212	204.228	437.004	676.368	1089.22	1343.95	1919.3	2472.7	2674.73	2839.43	2472.7	2033.5	1530.61	2062.04
2020-12-09	UK	22914	20.6226	29.7882	52.7022	107.696	213.1	455.989	705.751	1136.53	1402.34	2002.68	2580.12	2790.93	2962.78	2580.12	2121.84	1597.11	2151.62
2020-12-16	UK	23582	21.2238	30.6566	54.2386	110.835	219.313	469.282	726.326	1169.67	1443.22	2061.07	2655.33	2872.29	3049.15	2655.33	2183.69	1643.67	2214.35
2020-12-23	UK	23985	21.5865	31.1805	55.1655	112.73	223.06	477.302	738.738	1189.66	1467.88	2096.29	2700.71	2921.37	3101.26	2700.71	2221.01	1671.75	2252.19
2020-12-30	UK	24162	21.7458	31.4106	55.5726	113.561	224.707	480.824	744.19	1198.44	1478.71	2111.76	2720.64	2942.93	3124.15	2720.64	2237.4	1684.09	2268.81
2021-01-06	UK	24109	21.6981	31.3417	55.4507	113.312	224.214	479.769	742.557	1195.81	1475.47	2107.13	2714.67	2936.48	3117.29	2714.67	2232.49	1680.4	2263.84
2021-01-13	UK	23847	21.4623	31.0011	54.8481	112.081	221.777	474.555	734.488	1182.81	1459.44	2084.23	2685.17	2904.56	3083.42	2685.17	2208.23	1662.14	2239.23
2021-01-20	UK	23393	21.0537	30.4109	53.8039	109.947	217.555	465.521	720.504	1160.29	1431.65	2044.55	2634.05	2849.27	3024.71	2634.05	2166.19	1630.49	2196.6
2021-01-27	UK	22767	20.4903	29.5971	52.3641	107.005	211.733	453.063	701.224	1129.24	1393.34	1989.84	2563.56	2773.02	2943.77	2563.56	2108.22	1586.86	2137.82
2021-02-03	UK	21999	19.7991	28.5987	50.5977	103.395	204.591	437.78	677.569	1091.15	1346.34	1922.71	2477.09	2679.48	2844.47	2477.09	2037.11	1533.33	2065.71
2021-02-10	UK	21118	19.0062	27.4534	48.5714	99.2546	196.397	420.248	650.434	1047.45	1292.42	1845.71	2377.89	2572.17	2730.56	2377.89	1955.53	1471.92	1982.98
2021-02-17	UK	20154	18.1386	26.2002	46.3542	94.7238	187.432	401.065	620.743	999.638	1233.42	1761.46	2269.34	2454.76	2605.91	2269.34	1866.26	1404.73	1892.46
2021-02-24	UK	19142	17.2278	24.8846	44.0266	89.9674	178.021	380.926	589.574	949.443	1171.49	1673.01	2155.39	2331.5	2475.06	2155.39	1772.55	1334.2	1797.43
2021-03-03	UK	18109	16.2981	23.5417	41.6507	85.1123	168.414	360.369	557.757	898.206	1108.27	1582.73	2039.07	2205.68	2341.49	2039.07	1676.89	1262.2	1700.44
2021-03-10	UK	17077	15.3693	22.2001	39.2771	80.2619	158.816	339.832	525.972	847.019	1045.11	1492.53	1922.87	2079.98	2208.06	1922.87	1581.33	1190.27	1603.53
2021-03-17	UK	16057	14.4513	20.8741	36.9311	75.4679	149.33	319.534	494.556	796.427	982.688	1403.38	1808.02	1955.74	2076.17	1808.02	1486.88	1119.17	1507.75
2021-03-24	UK	15063	13.5567	19.5819	34.6449	70.7961	140.086	299.754	463.94	747.125	921.856	1316.51	1696.09	1834.67	1947.65	1696.09	1394.83	1049.89	1414.42
2021-03-31	UK	14092	12.6828	18.3196	32.4116	66.2324	131.056	280.431	434.034	698.963	862.43	1231.64	1586.76	1716.41	1822.1	1586.76	1304.92	982.212	1323.24
2021-04-07	UK	13152	11.8368	17.0976	30.2496	61.8144	122.314	261.725	405.082	652.339	804.902	1149.48	1480.92	1601.91	1700.55	1480.92	1217.88	916.694	1234.97
2021-04-14	UK	12249	11.0241	15.9237	28.1727	57.5703	113.916	243.755	377.269	607.55	749.639	1070.56	1379.24	1491.93	1583.8	1379.24	1134.26	853.755	1150.18
2021-04-21	UK	11389	10.2501	14.8057	26.1947	53.5283	105.918	226.641	350.781	564.894	697.007	995.399	1282.4	1387.18	1472.6	1282.4	1054.62	793.813	1069.43
2021-04-28	UK	10570	9.513	13.741	24.311	49.679	98.301	210.343	325.556	524.272	646.884	923.818	1190.18	1287.43	1366.7	1190.18	978.782	736.729	992.523
		Region	0-4	5-9	10-14	15-19	20-24	25-29	30-34	35-39	40-44	45-49	50-54	55-59	60-64	65-69	70-74	75-79	80+
		UK	0.0009	0.0013	0.0023	0.0047	0.0093	0.0199	0.0308	0.0496	0.0612	0.0874	0.1126	0.1218	0.1293	0.1126	0.0926	0.0697	0.0939

## Sheet: ICU beds occupied
Week commencing	Region	Value	0-4	5-9	10-14	15-19	20-24	25-29	30-34	35-39	40-44	45-49	50-54	55-59	60-64	65-69	70-74	75-79	80+
2020-09-30	UK	1066	0.3198	0.4264	0.7462	1.599	3.4112	9.594	18.8682	42.4268	70.4626	121.844	174.611	194.012	192.52	134.103	68.1174	24.8378	8.1016
2020-10-07	UK	1397	0.4191	0.5588	0.9779	2.0955	4.4704	12.573	24.7269	55.6006	92.3417	159.677	228.829	254.254	252.298	175.743	89.2683	32.5501	10.6172
2020-10-14	UK	1803	0.5409	0.7212	1.2621	2.7045	5.7696	16.227	31.9131	71.7594	119.178	206.083	295.331	328.146	325.622	226.817	115.212	42.0099	13.7028
2020-10-21	UK	2268	0.6804	0.9072	1.5876	3.402	7.2576	20.412	40.1436	90.2664	149.915	259.232	371.498	412.776	409.601	285.314	144.925	52.8444	17.2368
2020-10-28	UK	2770	0.831	1.108	1.939	4.155	8.864	24.93	49.029	110.246	183.097	316.611	453.726	504.14	500.262	348.466	177.003	64.541	21.052
2020-11-04	UK	3276	0.9828	1.3104	2.2932	4.914	10.4832	29.484	57.9852	130.385	216.544	374.447	536.609	596.232	591.646	412.121	209.336	76.3308	24.8976
2020-11-11	UK	3761	1.1283	1.5044	2.6327	5.6415	12.0352	33.849	66.5697	149.688	248.602	429.882	616.052	684.502	679.237	473.134	240.328	87.6313	28.5836
2020-11-18	UK	4200	1.26	1.68	2.94	6.3	13.44	37.8	74.34	167.16	277.62	480.06	687.96	764.4	758.52	528.36	268.38	97.86	31.92
2020-11-25	UK	4581	1.3743	1.8324	3.2067	6.8715	14.6592	41.229	81.0837	182.324	302.804	523.608	750.368	833.742	827.329	576.29	292.726	106.737	34.8156
2020-12-02	UK	4893	1.4679	1.9572	3.4251	7.3395	15.6576	44.037	86.6061	194.741	323.427	559.27	801.473	890.526	883.676	615.539	312.663	114.007	37.1868
2020-12-09	UK	5142	1.5426	2.0568	3.5994	7.713	16.4544	46.278	91.0134	204.652	339.886	587.731	842.26	935.844	928.645	646.864	328.574	119.809	39.0792
2020-12-16	UK	5333	1.5999	2.1332	3.7331	7.9995	17.0656	47.997	94.3941	212.253	352.511	609.562	873.545	970.606	963.14	670.891	340.779	124.259	40.5308
2020-12-23	UK	5464	1.6392	2.1856	3.8248	8.196	17.4848	49.176	96.7128	217.467	361.17	624.535	895.003	994.448	986.798	687.371	349.15	127.311	41.5264
2020-12-30	UK	5543	1.6629	2.2172	3.8801	8.3145	17.7376	49.887	98.1111	220.611	366.392	633.565	907.943	1008.83	1001.07	697.309	354.198	129.152	42.1268
2021-01-06	UK	5568	1.6704	2.2272	3.8976	8.352	17.8176	50.112	98.5536	221.606	368.045	636.422	912.038	1013.38	1005.58	700.454	355.795	129.734	42.3168
2021-01-13	UK	5539	1.6617	2.2156	3.8773	8.3085	17.7248	49.851	98.0403	220.452	366.128	633.108	907.288	1008.1	1000.34	696.806	353.942	129.059	42.0964
2021-01-20	UK	5460	1.638	2.184	3.822	8.19	17.472	49.14	96.642	217.308	360.906	624.078	894.348	993.72	986.076	686.868	348.894	127.218	41.496
2021-01-27	UK	5337	1.6011	2.1348	3.7359	8.0055	17.0784	48.033	94.4649	212.413	352.776	610.019	874.201	971.334	963.862	671.395	341.034	124.352	40.5612
2021-02-03	UK	5176	1.5528	2.0704	3.6232	7.764	16.5632	46.584	91.6152	206.005	342.134	591.617	847.829	942.032	934.786	651.141	330.746	120.601	39.3376
2021-02-10	UK	4983	1.4949	1.9932	3.4881	7.4745	15.9456	44.847	88.1991	198.323	329.376	569.557	816.215	906.906	899.93	626.861	318.414	116.104	37.8708
2021-02-17	UK	4770	1.431	1.908	3.339	7.155	15.264	42.93	84.429	189.846	315.297	545.211	781.326	868.14	861.462	600.066	304.803	111.141	36.252
2021-02-24	UK	4544	1.3632	1.8176	3.1808	6.816	14.5408	40.896	80.4288	180.851	300.358	519.379	744.307	827.008	820.646	571.635	290.362	105.875	34.5344
2021-03-03	UK	4311	1.2933	1.7244	3.0177	6.4665	13.7952	38.799	76.3047	171.578	284.957	492.747	706.142	784.602	778.567	542.324	275.473	100.446	32.7636
2021-03-10	UK	4077	1.2231	1.6308	2.8539	6.1155	13.0464	36.693	72.1629	162.265	269.49	466.001	667.813	742.014	736.306	512.887	260.52	94.9941	30.9852
2021-03-17	UK	3843	1.1529	1.5372	2.6901	5.7645	12.2976	34.587	68.0211	152.951	254.022	439.255	629.483	699.426	694.046	483.449	245.568	89.5419	29.2068
2021-03-24	UK	3612	1.0836	1.4448	2.5284	5.418	11.5584	32.508	63.9324	143.758	238.753	412.852	591.646	657.384	652.327	454.39	230.807	84.1596	27.4512
2021-03-31	UK	3387	1.0161	1.3548	2.3709	5.0805	10.8384	30.483	59.9499	134.803	223.881	387.134	554.791	616.434	611.692	426.085	216.429	78.9171	25.7412
2021-04-07	UK	3170	0.951	1.268	2.219	4.755	10.144	28.53	56.109	126.166	209.537	362.331	519.246	576.94	572.502	398.786	202.563	73.861	24.092
2021-04-14	UK	2962	0.8886	1.1848	2.0734	4.443	9.4784	26.658	52.4274	117.888	195.788	338.557	485.176	539.084	534.937	372.62	189.272	69.0146	22.5112
2021-04-21	UK	2762	0.8286	1.1048	1.9334	4.143	8.8384	24.858	48.8874	109.928	182.568	315.697	452.416	502.684	498.817	347.46	176.492	64.3546	20.9912
2021-04-28	UK	2572	0.7716	1.0288	1.8004	3.858	8.2304	23.148	45.5244	102.366	170.009	293.98	421.294	468.104	464.503	323.558	164.351	59.9276	19.5472
		Region	0-4	5-9	10-14	15-19	20-24	25-29	30-34	35-39	40-44	45-49	50-54	55-59	60-64	65-69	70-74	75-79	80+
		UK	0.0003	0.0004	0.0007	0.0015	0.0032	0.009	0.0177	0.0398	0.0661	0.1143	0.1638	0.182	0.1806	0.1258	0.0639	0.0233	0.0076

## Sheet: Splitting Admissions CCU Ward
	Calculating the proportion of admissions that will require ICU care by age.
	In this sheet we use ICNARC and UK government data to estimate the total proportion of hospital admissions that require ICU or ward, by age group.
	ICNARC - 18th Decemberr
	https://www.icnarc.org/Our-Audit/Audits/Cmp/Reports
	Table 2.1 - ICNARC data on total hospital admissions														Input data
	Total admissions														Number of admissions up to the 31st of August from the ICNARC COVID Report of the 18th December.
	to 31/08	10935													Number of admissions from 1st September to 5th November from the ICNARC COVID Report of the 18th December.
	01/09 to 18/12	7677													Age distribution of ICU admissions from the ICNARC COVID Report of the 18th December.
	Total ICU	18612													The total number of ICU admissions for COVID-19 from the same report.
	Table 2.2 Estimating admissions per age group.
		Female		Male
	Age at admission to critical care	% admitted from 1 Sep	ICU	% admitted from 1 Sep	ICU	Total		2.1 - Here we use ICNARC data on the age and sex breakdown of all ICU admissions for COVID, as well as the total ICU admissions, to caculate the total number of ICU admissions for each age and sex group.							Output
	16-29	0.013	241.956	0.014	260.568	502.524									Percentage of admissions admitted to ICU or ward by age. Range: B73:C89.
	30-39	0.023	428.076	0.028	521.136	949.212
	40-49	0.042	781.704	0.075	1395.9	2177.6
	50-59	0.071	1321.45	0.156	2903.47	4224.92
	60-69	0.087	1619.24	0.2	3722.4	5341.64
	70-79	0.066	1228.39	0.171	3182.65	4411.04
	80+	0.016	297.792	0.039	725.868	1023.66
	Total		5918.62		12712	18630.6
	Aim					18612
	General Hospital Admissions
	Cumulative, to 18th December
	Table 2.4 - GOV data for total admissions by UK country.
	Area	Hospital admissions	Source					2.3 - Here we use the hospital admissions age breakdown (column N, from sheet "1 New patients in hopsital") and the total hospital admissions for UK minus scotland (B46) to estimate the total hosptial admissions for each age group (C49:C55). Again, the numbers are not exactly equal as the rounded percentages do not sum to exactly 100%.
	England	212526	https://coronavirus.data.gov.uk/details/healthcare?areaType=nation&areaName=England
	Wales	22583	https://coronavirus.data.gov.uk/details/healthcare?areaType=nation&areaName=Wales
	Total	235109	For England & Wales
	Table 2.5 - Estimate for total admissions by age group for England and Wales
		From sheet 1
	16-29	0.0255015	5995.64
	30-39	0.0397063	9335.32
	40-49	0.0671465	15786.7
	50-59	0.124876	29359.4
	60-69	0.170743	40143.2
	70-79	0.234743	55190.3
	80+	0.337284	79298.4
	Total	1	235109
	Aim	1	235109
	Table 2.6 - Estimate of ICU admission as a percentage of all admissions, by age group.
	ICU proportion by age							2.4 - Here we use the estimates of ICU admissions (C47:C53) and total hospital admissions (B26:B32) to estimate the proportion of hospital admissions that are ICU admissions (B60:B66), by age.
	16-29	0.0838149
	30-39	0.10168
	40-49	0.137939
	50-59	0.143904
	60-69	0.133065
	70-79	0.0799243
	80+	0.012909
	All ages	0.0792424
	Table 2.7 - Estimates of ICU and Ward admission as a percentage of all admissions, by age group.
	Age	ICU	Non_ICU
	0-4	0	1
	5-9	0	1					2.5 - Here we use the estimates of the proportion of hospital admissions that are ICU admissions (B60:B66), and break it down further into 5-year age bands, that match those used in the rest of the model (B71:B87). Non ICU admissions are taken as whatever admissions are not ICU (C71:C87).
	10-14	0	1
	15-19	0.0838149	0.916185
	20-24	0.0838149	0.916185
	25-29	0.0838149	0.916185
	30-34	0.10168	0.89832
	35-39	0.10168	0.89832
	40-44	0.137939	0.862061
	45-49	0.137939	0.862061
	50-54	0.143904	0.856096
	55-59	0.143904	0.856096
	60-64	0.133065	0.866935
	65-69	0.133065	0.866935
	70-74	0.0799243	0.920076
	75-79	0.0799243	0.920076
	80+	0.012909	0.987091

[truncated: 8 more sheets: Ward Demand, CCU Demand, Excess Mortality Model, Ward Mortality - Treated, CCU Mortality - Treated, Mortality Rates, Deaths - In capacity, Deaths - outside capacity]
